# Supplementary material for: Mutation profile and molecular heterogeneity in mismatch repair deficient endometrial carcinoma
Source: Front Oncol. 2025 Oct 21;15:1596879. doi: 10.3389/fonc.2025.1596879 (PMC12583210; doi:10.3389/fonc.2025.1596879)
Supplement: Supplementary file 8 [file Table1.xlsx]

## Sheet: Sheet1
Supplementary Table 1. List of genes included in the 1021 genes panel
Gene	1021 V3 Coverage
ABCA13	selected CDSs
ABCB1	selected CDSs
ABCC1	selected CDSs
ABCC11	selected CDSs
ABCC2	selected CDSs
ABCG2	selected CDSs
ABL1	Whole CDS
ABL2	selected CDSs
ACACA	selected CDSs
ACIN1	selected CDSs
ACTB	selected CDSs
ACTG1	selected CDSs
ACTG2	selected CDSs
ACVR1B	Whole CDS
ACVR2A	selected CDSs
ACVRL1	selected CDSs
ADAM29	selected CDSs
ADAMTS5	selected CDSs
ADCY1	selected CDSs
AFF1	selected CDSs
AFF2	selected CDSs
AFF3	selected CDSs
AHNAK	selected CDSs
AKAP9	selected CDSs
AKT1	Whole CDS
AKT2	Whole CDS
AKT3	Whole CDS
ALB	selected CDSs
ALK	Whole CDS,no-coding region, SNP for CNV
AMOT	selected CDSs
ANGPT1	selected CDSs
ANK3	selected CDSs
ANKRD11	selected CDSs
ANKRD30A	selected CDSs
ANKRD30B	selected CDSs
APC	Whole CDS
APEX1	selected CDSs
APOBEC3B	selected CDSs
AR	Whole CDS
ARAF	Whole CDS
ARAP3	selected CDSs
ARFGEF1	selected CDSs
ARFGEF2	selected CDSs
ARHGAP29	selected CDSs
ARHGAP35	selected CDSs
ARID1A	Whole CDS
ARID1B	Whole CDS
ARID2	Whole CDS
ARID4B	selected CDSs
ARID5B	selected CDSs
ARNT	selected CDSs
ASCL4	selected CDSs
ASH1L	selected CDSs
ASMTL	selected CDSs
ASPM	selected CDSs
ASTN1	selected CDSs
ASXL1	Whole CDS
ASXL2	selected CDSs
ATIC	selected CDSs
ATM	Whole CDS
ATP11B	selected CDSs
ATP12A	selected CDSs
ATP1A1	selected CDSs
ATP2B3	selected CDSs
ATR	Whole CDS
ATRX	Whole CDS
AURKA	Whole CDS
AURKB	Whole CDS
AXIN1	Whole CDS
AXIN2	Whole CDS
AXL	Whole CDS
B2M	Whole CDS
BAP1	Whole CDS
BARD1	Whole CDS
BAZ2B	selected CDSs
BBC3	selected CDSs
BBS9	selected CDSs
BCAS1	selected CDSs
BCL10	selected CDSs
BCL11A	selected CDSs
BCL11B	selected CDSs
BCL2	Whole CDS
BCL2A1	selected CDSs
BCL2L1	Whole CDS
BCL2L11	selected CDSs,no-coding region
BCL3	selected CDSs
BCL6	selected CDSs
BCL9	selected CDSs
BCOR	Whole CDS
BCORL1	selected CDSs
BCR	selected CDSs
BIRC3	selected CDSs
BLM	Whole CDS
BMPR1A	Whole CDS
BMPR2	selected CDSs
BNC2	selected CDSs
BPTF	selected CDSs
BRAF	Whole CDS,no-coding region
BRCA1	Whole CDS,no-coding region, SNP for CNV
BRCA2	Whole CDS, SNP for CNV
BRD2	selected CDSs
BRD3	selected CDSs
BRD4	Whole CDS,no-coding region
BRIP1	Whole CDS
BRSK1	selected CDSs
BRWD1	selected CDSs
BTK	Whole CDS
BTLA	selected CDSs
BUB1	selected CDSs
C11orf30	Whole CDS
C15orf23	selected CDSs
C15orf55	selected CDSs
C1QA	selected CDSs
C1S	selected CDSs
C3orf70	selected CDSs
C7orf53	selected CDSs
C8orf34	selected CDSs
CACNA1E	selected CDSs
CADM2	selected CDSs
CALR	selected CDSs
CAMTA1	selected CDSs
CARD11	Whole CDS
CASP1	selected CDSs
CASP8	Whole CDS
CASQ2	selected CDSs
CBFB	Whole CDS
CBL	Whole CDS
CBLB	selected CDSs
CBR1	selected CDSs
CBR3	selected CDSs
CCDC168	selected CDSs
CCNA1	selected CDSs
CCNB3	selected CDSs
CCND1	Whole CDS, SNP for CNV
CCND2	Whole CDS
CCND3	Whole CDS
CCNE1	Whole CDS
CCT3	selected CDSs
CCT5	selected CDSs
CCT6B	selected CDSs
CD22	selected CDSs
CD274	Whole CDS, SNP for CNV
CD33	selected CDSs
CD5L	selected CDSs
CD74	selected CDSs,no-coding region
CDA	selected CDSs
CDC73	Whole CDS
CDH1	Whole CDS
CDH11	selected CDSs
CDH18	selected CDSs
CDH23	selected CDSs
CDK12	Whole CDS
CDK13	selected CDSs
CDK4	Whole CDS
CDK6	Whole CDS
CDK8	Whole CDS
CDKN1A	Whole CDS
CDKN1B	Whole CDS
CDKN2A	Whole CDS, SNP for CNV
CDKN2B	Whole CDS
CDKN2C	Whole CDS
CEBPA	Whole CDS
CHD1	selected CDSs
CHD1L	selected CDSs
CHD4	selected CDSs
CHD6	selected CDSs
CHD8	selected CDSs
CHD9	selected CDSs
CHEK1	Whole CDS
CHEK2	Whole CDS
CHFR	selected CDSs
CHI3L1	selected CDSs
CHN1	selected CDSs
CIC	Whole CDS
CIITA	selected CDSs
CLDN18	selected CDSs
CLP1	selected CDSs
CLSPN	selected CDSs
CLTC	selected CDSs
CNOT3	selected CDSs
CNOT4	selected CDSs
CNTN1	selected CDSs
CNTN5	selected CDSs
CNTNAP1	selected CDSs
CNTNAP5	selected CDSs
COL1A1	selected CDSs
COL2A1	selected CDSs
COL5A1	selected CDSs
COL5A2	selected CDSs
COL5A3	selected CDSs
COPS2	selected CDSs
CPS1	selected CDSs
CREBBP	Whole CDS
CRIPAK	selected CDSs
CRKL	Whole CDS
CRLF2	selected CDSs
CRNKL1	selected CDSs
CRTC1	selected CDSs
CSF1	selected CDSs
CSF1R	Whole CDS
CSF3R	selected CDSs
CSMD1	selected CDSs
CSMD3	selected CDSs
CSNK1A1	selected CDSs
CSNK1G3	selected CDSs
CTCF	Whole CDS
CTLA4	selected CDSs
CTNNA1	Whole CDS
CTNNA2	selected CDSs
CTNNB1	Whole CDS
CTNND1	selected CDSs
CUL3	Whole CDS
CUX1	selected CDSs
CXCR4	selected CDSs
CYBA	selected CDSs
CYLD	Whole CDS
CYP19A1	selected CDSs
CYP1A1	selected CDSs
CYP1B1	selected CDSs
CYP2A13	selected CDSs
CYP2C8	selected CDSs
CYP2D6	selected CDSs
CYP3A4	selected CDSs
CYP3A5	selected CDSs
DAXX	Whole CDS
DCC	selected CDSs
DDR1	Whole CDS
DDR2	Whole CDS
DDX3X	selected CDSs
DDX5	selected CDSs
DEK	selected CDSs
DHX35	selected CDSs
DHX9	selected CDSs
DIAPH1	selected CDSs
DICER1	Whole CDS
DIS3L2	selected CDSs
DLC1	selected CDSs
DMD	selected CDSs
DNAH6	selected CDSs
DNAJB1	selected CDSs
DNM2	selected CDSs
DNMT1	selected CDSs
DNMT3A	Whole CDS
DNMT3B	selected CDSs
DOCK2	selected CDSs
DOCK7	selected CDSs
DOT1L	Whole CDS
DPYD	selected CDSs
DRGX	selected CDSs
DTX1	selected CDSs
DUSP22	selected CDSs
DYSF	selected CDSs
E2F3	selected CDSs
EBF1	selected CDSs
ECT2L	selected CDSs
EED	selected CDSs
EEF1A1	selected CDSs
EGFL7	selected CDSs
EGFR	Whole CDS,no-coding region, SNP for CNV
EGR3	selected CDSs
EIF1AX	Whole CDS
EIF2AK3	selected CDSs
EIF2C3	selected CDSs
EIF3A	selected CDSs
EIF4A2	selected CDSs
EIF4G3	selected CDSs
ELAC2	selected CDSs
ELF1	selected CDSs
ELF3	selected CDSs
ELMO1	selected CDSs
ELN	selected CDSs
EME2	selected CDSs
EMID2	selected CDSs
EML4	selected CDSs,no-coding region
EP300	Whole CDS
EPAS1	Whole CDS
EPC1	selected CDSs
EPCAM	Whole CDS
EPHA1	selected CDSs
EPHA2	Whole CDS
EPHA3	Whole CDS
EPHA4	selected CDSs
EPHA5	Whole CDS
EPHA7	selected CDSs
EPHB1	Whole CDS
EPHB2	selected CDSs
EPHB4	selected CDSs
EPHB6	Whole CDS
EPOR	selected CDSs
EPPK1	selected CDSs
EPS15	selected CDSs
ERBB2	Whole CDS, SNP for CNV
ERBB2IP	selected CDSs
ERBB3	Whole CDS
ERBB4	Whole CDS
ERCC1	Whole CDS
ERCC2	selected CDSs
ERCC3	Whole CDS
ERCC4	Whole CDS
ERCC5	Whole CDS
ERG	Whole CDS,no-coding region
ERRFI1	Whole CDS
ESR1	Whole CDS
ESR2	selected CDSs
ETS1	selected CDSs
ETV1	selected CDSs
ETV5	selected CDSs
ETV6	selected CDSs,no-coding region
EWSR1	selected CDSs
EXT1	Whole CDS
EXT2	Whole CDS
EZH2	Whole CDS
EZR	selected CDSs,no-coding region
F8	selected CDSs
FAM123B	Whole CDS
FAM131B	selected CDSs
FAM135B	selected CDSs
FAM157B	selected CDSs
FAM175A	Whole CDS
FAM46C	selected CDSs
FAM5C	selected CDSs
FANCA	Whole CDS
FANCC	Whole CDS
FANCD2	Whole CDS
FANCE	Whole CDS
FANCF	Whole CDS
FANCG	Whole CDS
FANCL	Whole CDS
FANCM	Whole CDS
FAP	selected CDSs
FAS	Whole CDS
FASLG	selected CDSs
FAT1	Whole CDS
FAT2	Whole CDS
FAT3	selected CDSs
FAT4	selected CDSs
FBXW7	Whole CDS
FCGR1A	selected CDSs
FCGR2A	selected CDSs
FCGR2B	selected CDSs
FCGR3A	selected CDSs
FCRL4	selected CDSs
FGF10	selected CDSs
FGF12	selected CDSs
FGF14	selected CDSs
FGF19	Whole CDS
FGF23	selected CDSs
FGF3	Whole CDS
FGF4	Whole CDS
FGF6	selected CDSs
FGFR1	Whole CDS,no-coding region, SNP for CNV
FGFR2	Whole CDS,no-coding region
FGFR3	Whole CDS,no-coding region, SNP for CNV
FGFR4	Whole CDS
FH	Whole CDS
FLCN	Whole CDS
FLG	selected CDSs
FLI1	selected CDSs
FLNC	selected CDSs
FLT1	Whole CDS
FLT3	Whole CDS
FLT4	Whole CDS
FMN2	selected CDSs
FN1	selected CDSs
FNDC4	selected CDSs
FOXA1	Whole CDS
FOXA2	selected CDSs
FOXL2	Whole CDS
FOXO1	selected CDSs
FOXO3	selected CDSs
FOXP1	Whole CDS
FOXQ1	selected CDSs
FRMPD4	selected CDSs
FUBP1	Whole CDS
FUS	selected CDSs
FXR1	selected CDSs
FYN	selected CDSs
FZD1	selected CDSs
G3BP1	selected CDSs
G3BP2	selected CDSs
GAB2	selected CDSs
GABRA6	selected CDSs
GALNT12	Whole CDS
GATA1	selected CDSs
GATA2	selected CDSs
GATA3	Whole CDS
GFRAL	selected CDSs
GIGYF1	selected CDSs
GKN2	selected CDSs
GLB1L3	selected CDSs
GLI1	selected CDSs
GLI2	selected CDSs
GLI3	selected CDSs
GMPS	selected CDSs
GNA11	Whole CDS
GNA13	selected CDSs
GNAQ	Whole CDS
GNAS	Whole CDS
GNG2	selected CDSs
GPC3	selected CDSs
GPR124	selected CDSs
GPS2	selected CDSs
GPX1	selected CDSs
GRB7	selected CDSs
GRIN2A	Whole CDS
GRM3	Whole CDS
GSK3B	selected CDSs
GSTM5	selected CDSs
GSTP1	selected CDSs
GUSB	selected CDSs
H3F3A	selected CDSs
H3F3B	selected CDSs
H3F3C	selected CDSs
HCLS1	selected CDSs
HCN1	selected CDSs
HDAC1	Whole CDS
HDAC4	selected CDSs
HDAC9	selected CDSs
HECW1	selected CDSs
HEY1	selected CDSs
HGF	Whole CDS
HIST1H1C	selected CDSs
HIST1H1D	selected CDSs
HIST1H1E	selected CDSs
HIST1H2AC	selected CDSs
HIST1H2AG	selected CDSs
HIST1H2AL	selected CDSs
HIST1H2AM	selected CDSs
HIST1H2BC	selected CDSs
HIST1H2BD	selected CDSs
HIST1H2BJ	selected CDSs
HIST1H2BK	selected CDSs
HIST1H2BO	selected CDSs
HIST1H3B	selected CDSs
HIST1H3C	selected CDSs
HIST1H3D	selected CDSs
HIST1H3F	selected CDSs
HIST1H3G	selected CDSs
HIST1H3H	selected CDSs
HIST1H3I	selected CDSs
HIST1H4I	selected CDSs
HIST3H3	selected CDSs
HLA-A	selected CDSs
HLA-B	selected CDSs
HLA-C	selected CDSs
HLF	selected CDSs
HMCN1	selected CDSs
HNF1A	Whole CDS
HNF1B	selected CDSs
HNRPDL	selected CDSs
HOXA11	selected CDSs
HOXA13	selected CDSs
HOXA3	selected CDSs
HOXA9	selected CDSs
HOXB13	Whole CDS
HOXC13	selected CDSs
HOXD11	selected CDSs
HOXD13	selected CDSs
HRAS	Whole CDS
HSD3B1	selected CDSs
HSP90AA1	selected CDSs
HSP90AB1	selected CDSs
HSPA8	selected CDSs
HSPD1	selected CDSs
HSPH1	selected CDSs
ICK	selected CDSs
ICOSLG	selected CDSs
ID3	selected CDSs
IDH1	Whole CDS
IDH2	Whole CDS
IFITM3	selected CDSs
IFNG	Whole CDS
IFNGR1	Whole CDS
IGF1	selected CDSs
IGF1R	Whole CDS
IGF2	selected CDSs
IGF2R	selected CDSs
IGLL5	selected CDSs
IKBKE	Whole CDS
IKZF1	Whole CDS
IKZF2	selected CDSs
IKZF3	selected CDSs
IL10	selected CDSs
IL1RAPL1	selected CDSs
IL21R	selected CDSs
IL6	selected CDSs
IL6ST	selected CDSs
IL7R	Whole CDS
IMPG1	selected CDSs
ING1	selected CDSs
INHBA	selected CDSs
INPP4A	selected CDSs
INPP4B	Whole CDS
INPPL1	selected CDSs
INSR	selected CDSs
IRF2	Whole CDS
IRF4	selected CDSs
IRF6	selected CDSs
IRS1	selected CDSs
IRS2	Whole CDS
ITGB3	selected CDSs
ITK	selected CDSs
ITSN1	selected CDSs
JAK1	Whole CDS
JAK2	Whole CDS
JAK3	Whole CDS
JARID2	selected CDSs
JUN	Whole CDS
KALRN	selected CDSs
KAT6A	selected CDSs
KAT6B	selected CDSs
KCNJ5	selected CDSs
KCNQ2	selected CDSs
KDM2B	selected CDSs
KDM5A	Whole CDS
KDM5C	Whole CDS
KDM6A	Whole CDS
KDR	Whole CDS, SNP for CNV
KEAP1	Whole CDS
KEL	selected CDSs
KIF5B	selected CDSs,no-coding region
KIT	Whole CDS,no-coding region, SNP for CNV
KLF4	selected CDSs
KLHL6	selected CDSs
KLK1	selected CDSs
KRAS	Whole CDS, SNP for CNV
KRTAP5-5	selected CDSs
L3MBTL1	selected CDSs
LAMA2	selected CDSs
LATS1	selected CDSs
LATS2	selected CDSs
LCP1	selected CDSs
LEF1	selected CDSs
LGALS8	selected CDSs
LIFR	selected CDSs
LPHN2	selected CDSs
LPP	selected CDSs
LRP1B	Whole CDS
LRP2	selected CDSs
LRP4	selected CDSs
LRP5	selected CDSs
LRP6	selected CDSs
LRRC7	selected CDSs
LRRK2	selected CDSs
LYN	selected CDSs
LZTS1	selected CDSs
MACF1	selected CDSs
MAD1L1	selected CDSs
MAF	Whole CDS
MAGI2	selected CDSs
MAML2	selected CDSs,no-coding region
MAML3	selected CDSs
MAP2K1	Whole CDS
MAP2K2	Whole CDS
MAP2K4	Whole CDS
MAP3K1	Whole CDS
MAP3K13	selected CDSs
MAPK1	Whole CDS
MAPK3	selected CDSs
MAX	Whole CDS
MCC	selected CDSs
MCL1	Whole CDS
MCM3	selected CDSs
MDC1	selected CDSs
MDM2	Whole CDS
MDM4	Whole CDS
MECOM	selected CDSs
MED12	Whole CDS
MEF2B	Whole CDS
MEF2C	selected CDSs
MEN1	Whole CDS
MET	Whole CDS,no-coding region, SNP for CNV
MGA	selected CDSs
MIB1	selected CDSs
MIOS	selected CDSs
MITF	Whole CDS
MKL1	selected CDSs
MLH1	Whole CDS
MLH3	Whole CDS
MLL	Whole CDS
MLL2	Whole CDS
MLL3	Whole CDS
MLL4	selected CDSs
MLLT3	selected CDSs
MMP11	selected CDSs
MMP2	selected CDSs
MN1	selected CDSs
MNDA	selected CDSs
MNX1	selected CDSs
MPL	Whole CDS
MRE11A	Whole CDS
MS4A1	Whole CDS
MSH2	Whole CDS,no-coding region
MSH3	Whole CDS
MSH4	selected CDSs
MSH6	Whole CDS
MSN	selected CDSs
MSR1	selected CDSs
MST1R	Whole CDS
MTHFR	selected CDSs
MTOR	Whole CDS
MTRR	selected CDSs
MUC5B	selected CDSs
MUTYH	Whole CDS
MYC	Whole CDS,no-coding region
MYCL1	Whole CDS,no-coding region
MYCN	Whole CDS
MYD88	Whole CDS
MYH11	selected CDSs
MYH14	selected CDSs
MYH9	selected CDSs
MYO3A	selected CDSs
MYOD1	selected CDSs
NAP1L1	selected CDSs
NAV3	selected CDSs
NBN	Whole CDS
NCAM2	selected CDSs
NCF2	selected CDSs
NCF4	selected CDSs
NCK1	selected CDSs
NCOA3	selected CDSs
NCOA4	selected CDSs,no-coding region
NCOR1	Whole CDS
NCOR2	selected CDSs
NCSTN	selected CDSs
NDUFA13	selected CDSs
NF1	Whole CDS
NF2	Whole CDS
NFATC4	selected CDSs
NFE2L2	Whole CDS
NFE2L3	selected CDSs
NFKBIA	Whole CDS
NKX2-1	Whole CDS
NKX3-1	selected CDSs
NLRC3	selected CDSs
NOD1	selected CDSs
NOS3	selected CDSs
NOTCH1	Whole CDS
NOTCH2	Whole CDS,no-coding region
NOTCH3	Whole CDS
NOTCH4	selected CDSs
NPM1	Whole CDS
NQO1	selected CDSs
NR1I2	selected CDSs
NR2F2	selected CDSs
NR4A2	selected CDSs
NRAS	Whole CDS
NRG1	selected CDSs
NRP2	selected CDSs
NRXN1	selected CDSs
NSD1	Whole CDS
NTHL1	Whole CDS
NTM	selected CDSs
NTRK1	Whole CDS,no-coding region
NTRK2	Whole CDS,no-coding region
NTRK3	Whole CDS,no-coding region
NUMA1	selected CDSs
NUP107	selected CDSs
NUP210	selected CDSs
NUP93	selected CDSs
NUP98	selected CDSs
OBSCN	selected CDSs
OGDH	selected CDSs
OMD	selected CDSs
OPCML	selected CDSs
OR11G2	selected CDSs
OR2T4	selected CDSs
OR4A15	selected CDSs
OR4C6	selected CDSs
OR5L2	selected CDSs
OR6F1	selected CDSs
P2RY8	selected CDSs
P4HB	selected CDSs
PABPC1	selected CDSs
PABPC3	selected CDSs
PAG1	selected CDSs
PAK1	selected CDSs
PAK3	selected CDSs
PALB2	Whole CDS
PARK2	Whole CDS
PARP1	Whole CDS
PASK	selected CDSs
PAX3	selected CDSs
PAX5	Whole CDS
PAX7	selected CDSs
PBRM1	Whole CDS
PC	selected CDSs
PCDH18	selected CDSs
PCK1	Whole CDS
PCSK6	selected CDSs
PCSK7	selected CDSs
PDCD1	Whole CDS
PDCD11	selected CDSs
PDCD1LG2	Whole CDS
PDE4DIP	selected CDSs
PDGFB	selected CDSs
PDGFRA	Whole CDS,no-coding region, SNP for CNV
PDGFRB	Whole CDS
PDILT	selected CDSs
PDK1	Whole CDS
PER1	selected CDSs
PGR	selected CDSs
PHF1	selected CDSs
PHF6	selected CDSs
PIK3C2A	selected CDSs
PIK3C2B	selected CDSs
PIK3C2G	selected CDSs
PIK3C3	selected CDSs
PIK3CA	Whole CDS
PIK3CB	Whole CDS
PIK3CG	Whole CDS
PIK3R1	Whole CDS
PIK3R2	Whole CDS
PIM1	selected CDSs
PKD1L2	selected CDSs
PKHD1	selected CDSs
PLAG1	selected CDSs
PLCB1	selected CDSs
PLCG1	selected CDSs
PLCG2	selected CDSs
PLK1	selected CDSs
PLXNA1	selected CDSs
PLXNB2	selected CDSs
PMS1	Whole CDS
PMS2	Whole CDS,no-coding region
PNRC1	selected CDSs
POLD1	Whole CDS
POLE	Whole CDS
POLQ	selected CDSs
POM121	selected CDSs
POM121L12	selected CDSs
POT1	Whole CDS
POU2AF1	selected CDSs
PPM1D	selected CDSs
PPP1R17	selected CDSs
PPP2R1A	Whole CDS
PPP6C	selected CDSs
PRDM1	Whole CDS
PRDM16	selected CDSs
PREX2	selected CDSs
PRF1	selected CDSs
PRKAA1	selected CDSs
PRKAR1A	Whole CDS
PRKCB	selected CDSs
PRKCI	selected CDSs
PRKDC	selected CDSs
PRRX1	selected CDSs
PRX	selected CDSs
PSG2	selected CDSs
PSIP1	selected CDSs
PSMB1	selected CDSs
PSMB5	selected CDSs
PTCH1	Whole CDS
PTCH2	Whole CDS
PTEN	Whole CDS
PTGS1	selected CDSs
PTGS2	selected CDSs
PTPN11	Whole CDS
PTPN13	selected CDSs
PTPN2	selected CDSs
PTPRB	selected CDSs
PTPRD	Whole CDS
PTPRK	selected CDSs
PTPRO	selected CDSs
PTPRS	selected CDSs
PTPRT	selected CDSs
PTPRU	selected CDSs
RAB35	selected CDSs
RAC1	Whole CDS
RAC2	selected CDSs
RAD21	selected CDSs
RAD50	Whole CDS
RAD51	Whole CDS
RAD51B	Whole CDS
RAD51C	Whole CDS
RAD51D	Whole CDS
RAD52	Whole CDS
RAD54B	selected CDSs
RAD54L	Whole CDS
RAF1	Whole CDS,no-coding region
RANBP2	selected CDSs
RARA	Whole CDS
RASA1	selected CDSs
RASGRP1	selected CDSs
RB1	Whole CDS, SNP for CNV
RBL1	selected CDSs
RBM10	Whole CDS
RECQL	Whole CDS
RECQL4	Whole CDS
REL	selected CDSs
RELN	selected CDSs
RET	Whole CDS,no-coding region
RFC1	selected CDSs
RGS3	selected CDSs
RHEB	selected CDSs
RHOA	Whole CDS
RHOH	selected CDSs
RHOT1	selected CDSs
RICTOR	Whole CDS
RINT1	Whole CDS
RIT1	selected CDSs
RNASEL	selected CDSs
RNF43	Whole CDS
ROBO1	selected CDSs
ROBO2	selected CDSs
ROBO3	selected CDSs
ROCK1	selected CDSs
ROS1	Whole CDS,no-coding region
RPGR	selected CDSs
RPS6KB1	selected CDSs
RPS6KB2	selected CDSs
RPTOR	Whole CDS
RSPO2	selected CDSs,no-coding region
RSPO3	selected CDSs
RUNX1	Whole CDS
RUNX1T1	selected CDSs
RUNX2	selected CDSs
RXRA	selected CDSs
RYR1	selected CDSs
RYR2	selected CDSs
SBDS	selected CDSs
SCUBE2	selected CDSs
SDC4	selected CDSs,no-coding region
SDHA	Whole CDS
SDHAF2	Whole CDS
SDHB	Whole CDS
SDHC	Whole CDS
SDHD	Whole CDS
SEC31A	selected CDSs
SEMA3A	selected CDSs
SEMA3E	selected CDSs
SEMA6A	selected CDSs
SERPINA7	selected CDSs
SERPINB3	Whole CDS
SERPINB4	Whole CDS
SETBP1	selected CDSs
SETD2	Whole CDS
SETDB1	selected CDSs
SF1	selected CDSs
SF3A1	selected CDSs
SF3B1	Whole CDS
SFPQ	selected CDSs
SGCZ	selected CDSs
SGK1	selected CDSs
SH2B3	selected CDSs
SH2D1A	selected CDSs
SH3PXD2A	selected CDSs
SHH	selected CDSs
SI	selected CDSs
SIN3A	selected CDSs
SLC16A1	selected CDSs
SLC1A2	selected CDSs
SLC22A16	selected CDSs
SLC22A18	selected CDSs
SLC22A2	selected CDSs
SLC22A3	selected CDSs
SLC34A2	selected CDSs,no-coding region
SLCO1B3	selected CDSs
SLIT1	selected CDSs
SLIT2	selected CDSs
SLX4	Whole CDS
SMAD2	Whole CDS
SMAD3	Whole CDS
SMAD4	Whole CDS
SMARCA4	Whole CDS
SMARCB1	Whole CDS
SMARCD1	selected CDSs
SMARCE1	selected CDSs
SMC1A	selected CDSs
SMC1B	selected CDSs
SMO	Whole CDS
SNCAIP	selected CDSs
SNTG1	selected CDSs
SNX29	selected CDSs
SOCS1	Whole CDS
SOD2	selected CDSs
SOS1	selected CDSs
SOX10	selected CDSs
SOX17	selected CDSs
SOX2	Whole CDS
SOX9	Whole CDS
SPEN	selected CDSs
SPOP	Whole CDS
SPRR3	selected CDSs
SPSB4	selected CDSs
SPTA1	selected CDSs
SRC	Whole CDS
SRD5A2	selected CDSs
SRGAP1	selected CDSs
SRGAP3	selected CDSs
SRSF2	selected CDSs
SRSF7	selected CDSs
STAG1	selected CDSs
STAG2	Whole CDS
STAT1	selected CDSs
STAT3	Whole CDS
STK11	Whole CDS
SUCLG1	selected CDSs
SUCLG2	selected CDSs
SUFU	Whole CDS
SULT1A1	selected CDSs
SUZ12	selected CDSs
SVEP1	selected CDSs
SYK	Whole CDS
SYNCRIP	selected CDSs
SYNE1	selected CDSs
TAF1	selected CDSs
TAF15	selected CDSs
TAF1L	selected CDSs
TAL1	selected CDSs
TBL1XR1	selected CDSs
TBX15	selected CDSs
TBX22	selected CDSs
TBX3	Whole CDS
TCEB1	selected CDSs
TCF12	selected CDSs
TCF3	selected CDSs
TCF4	selected CDSs
TCF7L2	Whole CDS
TCL1A	selected CDSs
TEC	selected CDSs
TENM3	selected CDSs
TERC	Whole CDS
TERT	selected CDSs,no-coding region
TET1	selected CDSs
TET2	Whole CDS
TFDP1	selected CDSs
TFDP2	selected CDSs
TFE3	selected CDSs,no-coding region
TGFBR1	selected CDSs
TGFBR2	Whole CDS
THBS2	selected CDSs
TJP1	selected CDSs
TLE1	selected CDSs
TLL2	selected CDSs
TLR4	selected CDSs
TLX3	selected CDSs
TMEM127	Whole CDS
TMEM132D	selected CDSs
TMPRSS2	Whole CDS,no-coding region
TNFAIP3	Whole CDS
TNFRSF14	Whole CDS
TNFSF11	selected CDSs
TNN	selected CDSs
TOP1	Whole CDS
TOP2A	Whole CDS
TP53	Whole CDS
TP53BP1	selected CDSs
TP63	selected CDSs
TP73	selected CDSs
TPM3	selected CDSs,no-coding region
TPR	selected CDSs
TRAF2	selected CDSs
TRAF7	selected CDSs
TRIM24	selected CDSs
TRIM58	selected CDSs
TRIO	selected CDSs
TRPC5	selected CDSs
TRRAP	selected CDSs
TSC1	Whole CDS
TSC2	Whole CDS
TSHR	Whole CDS
TSHZ2	selected CDSs
TSHZ3	selected CDSs
TTF1	selected CDSs
TUBA3C	selected CDSs
TUBB3	selected CDSs
TUSC3	selected CDSs
TXNIP	selected CDSs
TYMS	selected CDSs
TYR	selected CDSs
U2AF1	Whole CDS
UBE2D2	selected CDSs
UBR5	selected CDSs
UGT1A1	selected CDSs
UMPS	selected CDSs
UPF3B	selected CDSs
USH2A	selected CDSs
USP6	selected CDSs
USP8	selected CDSs
VEGFA	Whole CDS
VEZF1	selected CDSs
VHL	Whole CDS
VIM	selected CDSs
VTCN1	selected CDSs
WASF3	selected CDSs
WDR90	selected CDSs
WDTC1	selected CDSs
WHSC1	selected CDSs
WHSC1L1	selected CDSs
WIPF1	selected CDSs
WNK1	selected CDSs
WNT5A	selected CDSs
WRN	Whole CDS
WSCD2	selected CDSs
WT1	Whole CDS
WWOX	selected CDSs
WWP1	selected CDSs
WWP2	selected CDSs
XIAP	selected CDSs
XPC	selected CDSs
XPO1	Whole CDS
XRCC1	selected CDSs
XRCC2	Whole CDS
XRCC3	selected CDSs
YAP1	selected CDSs
YY1AP1	selected CDSs
ZBTB16	selected CDSs
ZC3H11A	selected CDSs
ZFHX3	selected CDSs
ZFP36L1	selected CDSs
ZFP36L2	selected CDSs
ZFPM2	selected CDSs
ZIC3	selected CDSs
ZMAT3	Whole CDS
ZNF217	selected CDSs
ZNF384	selected CDSs
ZNF521	selected CDSs
ZNF638	selected CDSs
ZNF750	selected CDSs
ZNF804B	selected CDSs
