# Supplementary material for: Mutation profile and molecular heterogeneity in mismatch repair deficient endometrial carcinoma
Source: Front Oncol. 2025 Oct 21;15:1596879. doi: 10.3389/fonc.2025.1596879 (PMC12583210; doi:10.3389/fonc.2025.1596879)
Supplement: Supplementary file 9 [file Table2.xlsx]

## Sheet: Sheet1
Genes in 1021-panel involved in different pathways
Pathway	gene
WNT	APC
WNT	CTNNB1
WNT	FZD1
WNT	RNF43
WNT	ARID1A
WNT	FBXW7
WNT	AXIN1
WNT	AXIN2
WNT	TCF7L2
RTK_RAS	RTK_fusion
RTK_RAS	KRAS
RTK_RAS	HRAS
RTK_RAS	NRAS
RTK_RAS	BRAF
RTK_RAS	NF1
RTK_RAS	ERBB2
RTK_RAS	ERBB3
RTK_RAS	ERBB4
PI3K	AKT1
PI3K	AKT2
PI3K	AKT3
PI3K	PIK3CA
PI3K	PIK3R1
PI3K	PTEN
PI3K	MTOR
TGFβ	TGFBR1
TGFβ	TGFBR2
TGFβ	ACVR2A
TGFβ	ACVR1B
TGFβ	SMAD2
TGFβ	SMAD3
TGFβ	SMAD4
TP53	TP53
TP53	MDM2
TP53	MDM4
TP53	ATM
NOTCH	NOTCH1
NOTCH	NOTCH2
NOTCH	NOTCH3
NOTCH	NOTCH4
NOTCH	CREBBP
NOTCH	EP300
NRF2	NFE2L2
NRF2	KEAP1
NRF2	CUL3
MYC	MAX
MYC	MGA
MYC	MYC
Cell Cycle	CDKN2A
Cell Cycle	CDKN2B
Cell Cycle	CCND1
Cell Cycle	CCND2
Cell Cycle	CCND3
Cell Cycle	CDK4
Cell Cycle	CDK6
HIPPO	NF2
HIPPO	FAT1
HIPPO	FAT2
HIPPO	FAT3
HIPPO	FAT4
DDR_BER	APEX1
DDR_BER	MUTYH
DDR_BER	NTHL1
DDR_BER	PARP1
DDR_BER	POLD1
DDR_BER	XRCC1
DDR_CPF	ATM
DDR_CPF	ATR
DDR_CPF	CHEK1
DDR_CPF	CHEK2
DDR_CPF	PER1
DDR_CPF	TP53
DDR_FA	BLM
DDR_FA	BRCA1
DDR_FA	BRCA2
DDR_FA	BRIP1
DDR_FA	FANCA
DDR_FA	FANCC
DDR_FA	FANCD2
DDR_FA	FANCE
DDR_FA	FANCF
DDR_FA	FANCG
DDR_FA	FANCL
DDR_FA	FANCM
DDR_FA	PALB2
DDR_FA	RAD51
DDR_FA	RAD51C
DDR_HRR	ARID1A
DDR_HRR	ATM
DDR_HRR	BLM
DDR_HRR	BRCA1
DDR_HRR	BRCA2
DDR_HRR	BRIP1
DDR_HRR	EME2
DDR_HRR	MRE11A
DDR_HRR	NBN
DDR_HRR	PALB2
DDR_HRR	RAD50
DDR_HRR	RAD51
DDR_HRR	RAD51B
DDR_HRR	RAD51C
DDR_HRR	RAD51D
DDR_HRR	RAD52
DDR_HRR	RAD54B
DDR_HRR	RAD54L
DDR_HRR	RECQL
DDR_HRR	RECQL4
DDR_HRR	SLX4
DDR_HRR	TP53BP1
DDR_HRR	WRN
DDR_HRR	XRCC2
DDR_HRR	XRCC3
DDR_MMR	MLH1
DDR_MMR	MLH3
DDR_MMR	MSH2
DDR_MMR	MSH3
DDR_MMR	MSH4
DDR_MMR	MSH6
DDR_MMR	PMS1
DDR_MMR	PMS2
DDR_MMR	POLD1
DDR_MMR	RFC1
DDR_NER	CUL3
DDR_NER	ERCC1
DDR_NER	ERCC2
DDR_NER	ERCC3
DDR_NER	ERCC4
DDR_NER	POLE
DDR_NER	XPC
DDR_NHEJ	MRE11A
DDR_NHEJ	PRKDC
DDR_NHEJ	RAD50
DDR_TLS	POLQ
